# Supplementary material for: In Vitro Investigations of miR-33a Expression in Estrogen Receptor-Targeting Therapies in Breast Cancer Cells
Source: Cancers (Basel). 2021 Oct 23;13(21):5322. doi: 10.3390/cancers13215322 (PMC8582455; doi:10.3390/cancers13215322)
Supplement: Supplementary file 1 [file cancers-13-05322-s001.zip]

Archive with 1 entries (1 files):
- cancers-1431253-supplementary.pdf
